# Supplementary material for: Evolution of a novel chimeric maltotriose transporter in Saccharomyces eubayanus from parent proteins unable to perform this function
Source: PLoS Genet. 2019 Apr 4;15(4):e1007786. doi: 10.1371/journal.pgen.1007786 (PMC6448821; doi:10.1371/journal.pgen.1007786)
Supplement: S1 Table — Results of mutation prediction analyses for E18V, the sole amino acid substitution in the lgAgt1 protein sequence, relative to tbAgt1. (XLSX) [file pgen.1007786.s002.xlsx]

## Sheet: S1 Table 
	SIFTb
STRUMa	Related Sequencesc	Sequenced
		NCBI1	UniRef902	SwissProt3
-0.4	1	1	0.57	1
# of sequences analyzed	19	59	18	8
apredicted ΔΔG (<0.5 likely no change in function, Bromberg and Rost 2009)
bprovides amino acid probability score ( <0.5 predicted to be deleterious)
csequences used for for SIFT analysis are the same as used for the phylogenetic analysis (Fig. 2)
dsequences used for analysis provided by a PSI-BLAST of the indicated protein database
Protein Databases: 1NCBI nonredundant 2011 Mar, 2UniRef90 2011 Apr, 3UniProt-SwissProt 57.15 2011 Apr
