# Supplementary material for: Evolution of a novel chimeric maltotriose transporter in Saccharomyces eubayanus from parent proteins unable to perform this function
Source: PLoS Genet. 2019 Apr 4;15(4):e1007786. doi: 10.1371/journal.pgen.1007786 (PMC6448821; doi:10.1371/journal.pgen.1007786)
Supplement: S2 Table — Growth on maltose of single-colony isolates. Isolated from adaptive evolution of yHRVM108 on 2% maltose + 0.1% glucose. N = 3. * Control grown in SC + 0.04% glucose to reflect the approximate amount of growth expected from contamination with other carbon sources when using 98% pure maltotriose. (XLSX) [file pgen.1007786.s003.xlsx]

## Sheet: S2 Table
Strain	Background	Evolved in	Initial OD600	Day 2
yHKS210	Admixture strain	-	0.11 (+/-0.02)	1.43 (+/-0.04)
yHRVM108*	North Carolinian strain	-	0.22 (+/-0.01)	0.43 (+/-0.00)
yHRVM108	North Carolinian strain	-	0.15 (+/-0.03)	0.37 (+/-0.02)
yHEB1585	yHRVM108	maltose	0.16 (+/-0.02)	1.49 (+/-0.01)
yHEB1586	yHRVM108	maltose	0.14 (+/-0.01)	1.48 (+/-0.01)
yHEB1587	yHRVM108	maltose	0.16 (+/-0.01)	1.49 (+/-0.02)
yHEB1588	yHRVM108	maltose	0.17 (+/-0.01)	1.40 (+/-0.01)
yHEB1589	yHRVM108	maltose	0.18 (+/-0.01)	1.46 (+/-0.03)
yHEB1590	yHRVM108	maltose	0.18 (+/-0.01)	1.43 (+/-0.04)
