# Supplementary material for: Evolution of a novel chimeric maltotriose transporter in Saccharomyces eubayanus from parent proteins unable to perform this function
Source: PLoS Genet. 2019 Apr 4;15(4):e1007786. doi: 10.1371/journal.pgen.1007786 (PMC6448821; doi:10.1371/journal.pgen.1007786)
Supplement: S3 Table — Growth on maltotriose of single-colony isolates from adaptive evolution experiments. Strains were evolved with either maltotriose or maltose as the primary carbon source (2%) with 0.1% added glucose. N = 3. * Control grown in SC + 0.04% glucose to reflect the approximate amount of growth expected from contamination with other carbon sources when using 98% pure maltotriose. (XLSX) [file pgen.1007786.s004.xlsx]

## Sheet: S3 Table
Strain	Background	Evolved in	Initial OD600	Day 3	Day 6
yHKS210*	Admixture strain	-	0.22 (+/-0.01)	0.68 (+/-0.07)	0.60 (+/-0.04)
yHKS210	Admixture strain	-	0.14 (+/-0.02)	0.41 (+/-0.01)	0.39 (+/-0.05)
yHEB1505	yHKS210	maltotriose	0.16 (+/-0.01)	1.46 (+/-0.01)	1.82 (+/-0.03)
yHEB1506	yHKS210	maltotriose	0.15 (+/-0.01)	1.44 (+/-0.02)	1.76 (+/-0.09)
yHRVM108*	North Carolinian strain	-	0.22 (+/-0.01)	0.47 (+/-0.01)	0.48 (+/-0.03)
yHRVM108	North Carolinian strain	-	0.12 (+/-0.03)	0.47 (+/-0.00)	0.46 (+/-0.03)
yHEB1585	yHRVM108	maltose	0.12 (+/-0.00)	0.79 (+/-0.01)	1.28 (+/-0.06)
yHEB1586	yHRVM108	maltose	0.12 (+/-0.01)	0.81 (+/-0.05)	1.31 (+/-0.07)
yHEB1587	yHRVM108	maltose	0.11 (+/-0.01)	0.77 (+/-0.01)	1.32 (+/-0.06)
yHEB1588	yHRVM108	maltose	0.13 (+/-0.00)	0.56 (+/-0.01)	0.82 (+/-0.10)
yHEB1589	yHRVM108	maltose	0.12 (+/-0.01)	0.56 (+/-0.01)	0.87 (+/-0.05)
yHEB1590	yHRVM108	maltose	0.11 (+/-0.03)	0.58 (+/-0.01)	1.00 (+/-0.03)
