# Supplementary material for: Evolution of a novel chimeric maltotriose transporter in Saccharomyces eubayanus from parent proteins unable to perform this function
Source: PLoS Genet. 2019 Apr 4;15(4):e1007786. doi: 10.1371/journal.pgen.1007786 (PMC6448821; doi:10.1371/journal.pgen.1007786)
Supplement: S4 Table — (XLSX) [file pgen.1007786.s005.xlsx]

## Sheet: S4 Table
Strain	Species	Background	Relavent genotype	MAL	MalTri	Description	Source
FM1318	S. eubayanus	-	-	+	-	Monosporic derivative of the type strain of S. eubayanus.	[1]
yHRVM108	S. eubayanus	-	-	(+/-)	-	Member of the holoartic subpopulation population of isolated from Durham, North Carolina.	[2]
yHKS210	S. eubayanus	-	MALT4/MALT4	+	-	Nearly homozygous wild admixture of S. eubayanus populations A and B isolated from Sheboygan, Wisconsin.	[3]
yHEB1403	S. eubayanus	yHKS210	-	+	+	Sample taken from the 86th passage of yHKS210.	This study
yHEB1505	S. eubayanus	yHKS210	MALT434/MALT434	+	+	Single-colony isolate taken from the evolution of yHKS210 in maltotriose after 86 passages.	This study
yHEB1506	S. eubayanus	yHKS210	-	+	+	Single-colony isolate taken from the evolution of yHKS210 in maltotriose after 86 passages.	This study
yHEB1593	S. eubayanus	yHKS210 x yHEB1505	MALT434/MALT4	+	+	Backcross between yHEB1505 and yHKS210.	This study
yHEB1853	S. eubayanus	yHKS210 x yHEB1505	MALT434/malt4Δ::NatMX	+	+	yHEB1593 with original MALT4 allele replaced with NatMX marker.	This study
yHEB1854	S. eubayanus	yHKS210 x yHEB1505	malt434Δ::NatMX/MALT4	+	-	yHEB1593 with chimeric MALT434 allele replaced with NatMX marker.	This study
yHEB1881	S. eubayanus	yHKS210	MALT4/MALT4 [pBM5155-MALT434]	+	+	yHKS210 with pBM5155 based plasmid for MALT434 expression.	This study
yHEB1878	S. eubayanus	yHRVM108	[pBM5155-MALT434]	+	+	yHRVM108 with pBM5155 based plasmid for MALT434 expression.	This study
yHEB1870	S. eubayanus	yHRVM108	[pBM5155-MALT1]	(+/-)	-	yHRVM108 with pBM5155 based plasmid for MALT1 expression.	This study
yHEB1872	S. eubayanus	yHRVM108	[pBM5155-MALT3]	(+/-)	-	yHRVM108 with pBM5155 based plasmid for MALT3 expression.	This study
yHEB1877	S. eubayanus	yHRVM108	[pBM5155-MALT2/4]	(+/-)	-	yHRVM108 with pBM5155 based plasmid for MALT2/4 expression.	This study
yHEB1883	S. eubayanus	yHRVM108	[pBM5155-ncAGT1]	+	+	yHRVM108 with pBM5155 based plasmid for expression of the North Carolinian alllele of AGT1.	This study
yHEB1884	S. eubayanus	yHRVM108	[pBM5155-lgAGT1]	+	+	yHRVM108 with pBM5155 based plasmid for expression of the lager brewing yeast alllele of AGT1.	This study
yHAB47	S. cerevisiae (2n) x S. eubayanus (2n)	-	-	+ [4]	+ [4]	Weihenstephan 34/70; Frohberg lineage of lager brewing yeast hybrids.	[2]
yHEB1585	S. eubayanus	yHRVM108	-	+	+	Single-colony isolate taken from replicate A of the evolution of yHRVM108 in maltose after 86 passages.	This study
yHEB1586	S. eubayanus	yHRVM108	-	+	+	Single-colony isolate taken from replicate A of the evolution of yHRVM108 in maltose after 86 passages.	This study
yHEB1587	S. eubayanus	yHRVM108	-	+	+	Single-colony isolate taken from replicate A of the evolution of yHRVM108 in maltose after 86 passages.	This study
yHEB1588	S. eubayanus	yHRVM108	-	+	+	Single-colony isolate taken from replicate B of the evolution of yHRVM108 in maltose after 86 passages.	This study
yHEB1589	S. eubayanus	yHRVM108	-	+	+	Single-colony isolate taken from replicate B of the evolution of yHRVM108 in maltose after 86 passages.	This study
yHEB1590	S. eubayanus	yHRVM108	-	+	+	Single-colony isolate taken from replicate B of the evolution of yHRVM108 in maltose after 86 passages.	This study
pBM5155	plasmid	-	NatMX	na	na	Plasmid for doxycycline-inducible gene expression (GenBank KT725394.1).	[5]
pHEB7	plasmid	-	-	na	na	pBM5155 with ncAGT1 gap repaired into the NotI site.	This study
pHEB11	plasmid	-	-	na	na	pBM5155 with lgAGT1 gap repaired into the NotI site.	This study
pHEB16	plasmid	-	-	na	na	pBM5155 with MALT1 gap repaired into the NotI site.	This study
pHEB17	plasmid	-	-	na	na	pBM5155 with MALT3 gap repaired into the NotI site.	This study
pHEB18	plasmid	-	-	na	na	pBM5155 with MALT4 gap repaired into the NotI site.	This study
pHEB19	plasmid	-	-	na	na	pBM5155 with MALT434 gap repaired into the NotI site.	This study
