# Supplementary material for: Evolution of a novel chimeric maltotriose transporter in Saccharomyces eubayanus from parent proteins unable to perform this function
Source: PLoS Genet. 2019 Apr 4;15(4):e1007786. doi: 10.1371/journal.pgen.1007786 (PMC6448821; doi:10.1371/journal.pgen.1007786)
Supplement: S5 Table — (XLSX) [file pgen.1007786.s006.xlsx]

## Sheet: S5 Table
Name	Sequence	Description
oHECPB62	CCTTCACTCATCTCTCCATACACG	amplifies either the MALT2 or MALT4 locus from S. eubayanus when used with primers oHECPB172 and oHECPB173 respectively
oHECPB75	TATAGACACGCAAACACAAATACACACACTAAATTAATGAAGGGATTATCCTCATTAATA	amplifies MTT1 for cloning into pBM5155 over NotI site by gap repair
oHECPB76	TCAAGAAATTCGCTTATTTAGAAGTGGCGCGAATTCACTATCATTTGTTCACAACAGATG	amplifies MTT1 for cloning into pBM5155 over NotI site by gap repair
oHECPB77	CACGCAAACACAAATACACACACTAAATTAATGAAAAATATACTTTCGCTGGTAGGAAGA	amplifies lgAGT1 for cloning into pBM5155 over NotI site by gap repair
oHECPB78	CAAGAAATTCGCTTATTTAGAAGTGGCGCGAATTCACTATCATAACGCCTGTTGACTCGC	amplifies lgAGT1 for cloning into pBM5155 over NotI site by gap repair
oHECPB104	ACACGCAAACACAAATACACACACTAAATTAATGAAGAATATCATTTCGCTGGTAAGAAG	amplifies ncAGT1 for cloning into pBM5155 over NotI site by gap repair
oHECPB105	GAAATTCGCTTATTTAGAAGTGGCGCGAATTCACTATTATAATGCCTGCTGACTCATGCT	amplifies ncAGT1 for cloning into pBM5155 over NotI site by gap repair
oHECPB124	CCTATGCTTCTGAAGTTTGC	primer to confirm sequence of lgAGT1 and ncAGT1 in pBM5155
oHECPB125	CCTGCCAAACCAAGACAG	primer to confirm sequence of lgAGT1 and ncAGT1 in pBM5155
oHECPB128	GCTTGTTTATGTTGGGTCGGTC	primer to confirm sequence of MTT1 in pBM5155
oHECPB129	GACCGACCCAACATAAACAAGC	primer to confirm sequence of MTT1 in pBM5155
oHECPB138	ACACGCAAACACAAATACACACACTAAATTAATGAAGGGTCTATCCTCAATGATAAATAG	amplifies MALT4 (and or MALT2) from S. eubayanusfor cloning into pBM5155 over NotI site by gap repair
oHECPB139	CGCTTATTTAGAAGTGGCGCGAATTCACTATCAATCCATTAGAGATGGGGTGCTTTGCTC	amplifies MALT4 (and or MALT2) from S. eubayanusfor cloning into pBM5155 over NotI site by gap repair
oHECPB140	CACGCAAACACAAATACACACACTAAATTAATGAAGGGTCTATCTTCAATATTGAATAGA	amplifies MALT1 from S. eubayanusfor cloning into pBM5155 over NotI site by gap repair
oHECPB141	CGCTTATTTAGAAGTGGCGCGAATTCACTATCAAATCGTAAGAGATGGGGTAGTTAATTC	amplifies MALT1 from S. eubayanusfor cloning into pBM5155 over NotI site by gap repair
oHECPB142	CACGCAAACACAAATACACACACTAAATTAATGAAGGGCTTATCCTCACTGATAAACAGA	amplifies MALT3 from S. eubayanusfor cloning into pBM5155 over NotI site by gap repair
oHECPB143	CGCTTATTTAGAAGTGGCGCGAATTCACTATCATAAATTCGTAATAGATGGTGTGCTTCG	amplifies MALT3 from S. eubayanusfor cloning into pBM5155 over NotI site by gap repair
oHECPB156	ATATTATGGTAGATATGACCTTTACG	primer to confirm sequence of MALT2/4 in pBM5155
oHECPB157	GGTTGATTTCATCAGAGATTGCTTTGG	primer to confirm sequence of MALT2/4 in pBM5155
oHECPB158	CGTAAAGGTCATATCTACCATAATAT	primer to confirm sequence of MALT2/4 in pBM5155
oHECPB159	CCAATGTCTGACTGTGTCTTATGCCTC	primer to confirm sequence of MALT2/4 in pBM5155
oHECPB160	GAGGCATAAGACACAGTCAGACATTGG	primer to confirm sequence of MALT2/4 in pBM5155
oHECPB161	CTGTCTTGGTTTGGCAGG	primer to confirm sequence of lgAGT1 and ncAGT1 in pBM5155
oHECPB162	CTGTGAAAGTTTAGGGATGATTGCGG	primer to confirm sequence of MALT1 in pBM5155
oHECPB163	CCGCAATCATCCCTAAACTTTCACAG	primer to confirm sequence of MALT1 in pBM5155
oHECPB164	CCTGTATATGTTGGATCGGTCAAAC	primer to confirm sequence of MALT1 in pBM5155
oHECPB165	GTTTGACCGATCCAACATATACAGG	primer to confirm sequence of MALT1 in pBM5155
oHECPB166	CCTTTGGCTTTAAGATACTACC	primer to confirm sequence of MALT3 in pBM5155
oHECPB167	GGTAGTATCTTAAAGCCAAAGG	primer to confirm sequence of MALT3 in pBM5155
oHECPB168	GGATGCTCTGATACTCACGG	primer to confirm sequence of MALT3 in pBM5155
oHECPB169	CCGTGAGTATCAGAGCATCC	primer to confirm sequence of MALT3 in pBM5155
oHECPB170	GGARAGTGATACCTTATCATCTGCTGCGCTAAGAGTCAAGATCTGTTTAGCTTGCCTT	amplifies MX-driven drug markers with overhanges to the MALT4 and MALT2 loci for allele replacement by homologous recombination
oHECPB171	ACTCAAAAAAAATTCCAAAAGCTATTAGGTAACTGAGCTCGTTTTCGACACTGGAT	amplifies MX-driven drug markers with overhanges to the MALT4 and MALT2 loci for allele replacement by homologous recombination
oHECPB172	CGATATTTCCGCCGCAGCCCGAG	specifically amplifies the MALT2 locus when used with primers oHECPB62, oHECPB159 or oHECPB156
oHECPB173	CTTAGTAGCAGCGACATATTCAAG	specifically amplifies the MALT4 locus when used with primers oHECPB62, oHECPB159 or oHECPB156
oHCT770	AACTCTTGTTTTCTTCTTTTCTCTAAA	amplifies genes inserted over NotI site in pBM5155
oHCT771	GGGACCTAGACTTCAGGTTGTC	amplifies genes inserted over NotI site in pBM5155
