# Supplementary material for: Evolution of a novel chimeric maltotriose transporter in Saccharomyces eubayanus from parent proteins unable to perform this function
Source: PLoS Genet. 2019 Apr 4;15(4):e1007786. doi: 10.1371/journal.pgen.1007786 (PMC6448821; doi:10.1371/journal.pgen.1007786)
Supplement: S1 Dataset — (XLSX) [file pgen.1007786.s007.xlsx]

## Sheet: S1 Dataset
	Intial OD600 values					Day 2
	technical replicate			average	standard deviation	technical replicate			average	standard deviation
	1	2	3			1	2	3
yHKS210	0.109	0.086	0.12	0.105	0.0173494	1.467	1.387	1.439	1.431	0.0405956
yHRVM108*	0.213	0.223	0.215	0.217	0.0052915	0.434	0.433	0.433	0.433333	0.00057735
yHRVM108	0.133	0.192	0.139	0.154667	0.0324705	0.352	0.382	0.363	0.365667	0.0151767
yHEB1585	0.142	0.184	0.167	0.164333	0.0211266	1.484	1.495	1.497	1.492	0.007
yHEB1586	0.133	0.133	0.152	0.139333	0.0109697	1.467	1.479	1.491	1.479	0.012
yHEB1587	0.152	0.178	0.164	0.164667	0.0130128	1.475	1.501	1.503	1.493	0.0156205
yHEB1588	0.181	0.173	0.154	0.169333	0.0138684	1.411	1.382	1.393	1.39533	0.0146401
yHEB1589	0.183	0.187	0.177	0.182333	0.00503322	1.463	1.479	1.424	1.45533	0.0282902
yHEB1590	0.173	0.164	0.19	0.175667	0.0132035	1.456	1.377	1.453	1.42867	0.0447698
