# Supplementary material for: Evolution of a novel chimeric maltotriose transporter in Saccharomyces eubayanus from parent proteins unable to perform this function
Source: PLoS Genet. 2019 Apr 4;15(4):e1007786. doi: 10.1371/journal.pgen.1007786 (PMC6448821; doi:10.1371/journal.pgen.1007786)
Supplement: S2 Dataset — (XLSX) [file pgen.1007786.s008.xlsx]

## Sheet: S2 Dataset
	Intial OD600 values					Day 3					Day 6
	technical replicate			average	standard deviation	technical replicate			average	standard deviation	technical replicate			average	standard deviation
	1	2	3			1	2	3			1	2	3
yHKS210*	0.223	0.214	0.211	0.216	0.006245	0.634	0.76	0.659	0.684333	0.0667108	0.557	0.614	0.621	0.597333	0.0351046
yHKS210	0.12	0.148	0.156	0.141333	0.0189033	0.395	0.407	0.417	0.406333	0.0110151	0.39	0.446	0.342	0.392667	0.0520513
yHEB1505	0.164	0.162	0.152	0.159333	0.0064291	1.471	1.47	1.452	1.46433	0.0106927	1.796	1.817	1.859	1.824	0.032078
yHEB1506	0.15	0.154	0.143	0.149	0.00556776	1.425	1.445	1.456	1.442	0.0157162	1.717	1.706	1.868	1.76367	0.0905226
yHRVM108*	0.213	0.223	0.215	0.217	0.0052915	0.458	0.457	0.48	0.465	0.013	0.463	0.512	0.468	0.481	0.0269629
yHRVM108	0.112	0.086	0.151	0.116333	0.0327159	0.47	0.475	0.471	0.472	0.00264575	0.459	0.431	0.493	0.461	0.0310483
yHEB1585	0.12	0.115	0.121	0.118667	0.00321455	0.772	0.787	0.796	0.785	0.0121244	1.215	1.278	1.342	1.27833	0.0635007
yHEB1586	0.11	0.124	0.133	0.122333	0.0115902	0.755	0.855	0.822	0.810667	0.0509542	1.228	1.334	1.359	1.307	0.0695485
yHEB1587	0.102	0.113	0.123	0.112667	0.010504	0.753	0.779	0.774	0.768667	0.0137961	1.259	1.335	1.37	1.32133	0.056748
yHEB1588	0.129	0.133	0.129	0.130333	0.0023094	0.549	0.565	0.575	0.563	0.0131149	0.831	0.712	0.913	0.818667	0.101066
yHEB1589	0.126	0.114	0.117	0.119	0.006245	0.552	0.558	0.575	0.561667	0.0119304	0.875	0.826	0.923	0.874667	0.0485009
yHEB1590	0.128	0.119	0.08	0.109	0.0255147	0.57	0.59	0.591	0.583667	0.0118462	0.962	1.012	1.022	0.998667	0.0321455
